# Supplementary material for: Phytochemical Profile and Herbicidal (Phytotoxic), Antioxidants Potential of Essential Oils from Calycolpus goetheanus (Myrtaceae) Specimens, and in Silico Study
Source: Molecules. 2022 Jul 22;27(15):4678. doi: 10.3390/molecules27154678 (PMC9331371; doi:10.3390/molecules27154678)
Supplement: Supplementary file 1 [file molecules-27-04678-s001.zip]

Archive with 1 entries (1 files):
- molecules-1799801-supplementary.pdf
